# Supplementary material for: The Positive Regulatory Effect of DBT on Lipid Metabolism in Postpartum Dairy Cows
Source: Metabolites. 2025 Jan 16;15(1):58. doi: 10.3390/metabo15010058 (PMC11767874; doi:10.3390/metabo15010058)
Supplement: Supplementary file 1 [file metabolites-15-00058-s001.zip]

Archive with 1 entries (1 files):
- metabolites-3410413-supplementary.pdf
